# Supplementary material for: Stakeholder perspectives towards diagnostic artificial intelligence: a co-produced qualitative evidence synthesis
Source: eClinicalMedicine. 2024 Mar 22;71:102555. doi: 10.1016/j.eclinm.2024.102555 (PMC10973718; doi:10.1016/j.eclinm.2024.102555)
Supplement: Supplementary Material 5 [file mmc3.xlsx]

## Sheet: Domain 1
First author, year	Domain 1: Research team and reflexivity
	Personal characteristics					Relationship with participants
	Interviewer/facilitator	Credentials	Occupation	Gender	Experience and training	Relationship established	Participant knowledge of interviewer
Abuzaid, 2021	N	N	N	N	N	N	N
Adams, 2020	Y	Y	Y	N	N	N	N
Bergquist, 2023	Y	Y	Y	Y	Y	N	N
Buck, 2022	N	N	N	N	N	N	N
Carter, 2023	Y	Y	Y	N	Y	N	N
Cartolovni, 2023	Y	N	N	Y	N	N	N
Chen, 2021	Y	N	N	Y	N	N	N
Drogt, 2022	Y	N	Y	Y	N	N	N
Faric, 2023	Y	Y	Y	N	Y	N	N
Fazakarley, 2023	Y	Y	Y	Y	Y	N	N
Gillner, 2014	N	N	N	N	N	N	N
Haan, 2019	N	N	N	N	N	N	N
Hallowell, 2022	Y	N	Y	Y	N	N	N
Held, 2022	Y	N	Y	Y	Y	N	Y
Helenason, 2024	N	N	N	N	N	N	N
Henry, 2022	Y	Y	Y	Y	Y	N	N
Joshi, 2022	Y	N	N	Y	Y	N	N
Jussupow, 2021	N	N	N	N	Y	Y	N
Kim, 2024	Y	N	N	N	N	N	N
King, 2023	Y	Y	Y	Y	Y	Y	N
Lebovitz, 2022	Y	Y	Y	Y	Y	Y	N
Lombi and Rossero, 2023	N	N	v	N	N	N	N
Massey, 2023	Y	Y	Y	N	Y	N	N
Mosch, 2022	Y	Y	N	Y	Y	N	N
Nelson, 2020	Y	Y	Y	Y	Y	N	N
Ng, 2022	Y	Y	Y	Y	Y	Y	Y
Pelayo, 2023	Y	Y	Y	Y	Y	Y	Y
Prakash, 2021	N	N	N	N	N	N	N
Pumplun, 2021	N	N	N	N	N	N	N
Rabinovich, 2022	N	N	N	N	N	N	N
Redrup Hill, 2023	N	N	N	N	N	N	N
Robertson, 2023	N	N	N	N	N	N	N
Richardson, 2021	N	N	N	N	N	N	N
Richardson, 2022	Y	N	N	Y	N	N	N
Sangers, 2021	Y	Y	Y	Y	Y	N	N
Sangers, 2023	Y	Y	Y	Y	Y	N	N
Satterfield, 2019	N	N	N	N	N	N	N
Scheetz, 2021	Y	N	Y	Y	Y	N	N
Sibbald, 2022	Y	Y	Y	Y	Y	N	N
Strohm, 2020	N	N	N	N	N	N	N
Townsend, 2023	N	N	N	N	N	N	N
van Cauwenberge, 2022	Y	N	N	Y	N	N	N
Wenderott, 2024	Y	Y	Y	Y	Y	Y	Y
Winter and Carusi, 4/2022	N	N	N	N	N	N	N
Winter and Carusi, 10/2022	N	N	N	N	N	N	N

## Sheet: Domain 2
First author, year	Domain 2: Study design
	Theoretical framework	Participant selection				Setting			Data collection
	Methodological orientation and theory	Sampling	Method of approach	Sample size	Non-participant	Setting of data collection	Presence of non-participants	Description of sample	Interview guide	Repeat interviews	Audio/visual recording	Field notes	Duration	Data saturation	Transcripts returned
Abuzaid, 2021	Y	Y	Y	Y	N	Y	N	Y	N	N	Y	N	N	N/A	N
Adams, 2020	Y	N	Y	Y	N	N	N	Y	N	N	N	N	N	N/A	N
Bergquist, 2023	N	Y	Y	Y	Y	N	N	Y	Y	N	Y	Y	Y	N/A	N
Buck, 2022	Y	Y	Y	Y	Y	Y	N	Y	Y	N	Y	N	Y	Y	N
Carter, 2023	N	Y	Y	Y	N	Y	N	Y	Y	N	Y	Y	Y	N/A	N
Cartolovni, 2023	Y	Y	Y	Y	N	Y	N	Y	Y	N	Y	N	Y	N/A	N
Chen, 2021	Y	Y	Y	Y	N	Y	N	Y	Y	N	Y	Y	N	N/A	N
Drogt, 2022	N	Y	N	Y	Y	Y	N	Y	Y	N	Y	N	Y	N/A	Y
Faric, 2023	Y	Y	Y	Y	Y	Y	N	Y	Y	N	Y	N	Y	N/A	N
Fazakarley, 2023	Y	Y	Y	Y	N	Y	N	Y	Y	N	Y	Y	Y	N/A	N
Gillner, 2024	Y	N	N	Y	N	Y	N	N	Y	N	Y	N	Y	N/A	N
Haan, 2019	Y	Y	Y	Y	N	Y	Y	Y	Y	N	Y	N	Y	Y	N
Hallowell, 2022	N	Y	Y	Y	Y	Y	N	Y	Y	N	Y	N	Y	N/A	N
Held, 2022	Y	Y	Y	Y	N	Y	N	Y	N	N	N	N	N	N/A	N
Helenason, 2024	N	N	Y	Y	N	Y	N	N	Y	N	Y	N	Y	N/A	N
Henry, 2022	Y	Y	Y	Y	Y	Y	N	Y	Y	N	Y	N	N	Y	N
Joshi, 2022	Y	Y	Y	Y	N	Y	N	Y	Y	N	Y	N	Y	N/A	N
Jussupow, 2021	Y	Y	Y	Y	N	Y	N	Y	Y	N	Y	Y	Y	N/A	N
Kim, 2024	Y	N	N	Y	N	Y	N	N	N	N	N	Y	Y	N/A	N
King, 2023	Y	Y	Y	Y	N	Y	N	Y	Y	N	Y	N	Y	N/A	N
Lebovitz, 2022	Y	Y	Y	Y	N	Y	N	N	N/A	N	N	Y	N	N/A	N
Lombi and Rossero, 2023	Y	Y	Y	Y	N	Y	N	Y	Y	N	Y	Y	Y	N/A	N
Massey, 2023	Y	Y	N	Y	N	Y	N	N	Y	N	Y	N	N	N/A	N
Mosch, 2022	Y	Y	N	Y	N	N	N	Y	Y	N	Y	N	N	N/A	N
Nelson, 2020	Y	Y	Y	Y	N	N	N	Y	Y	N	Y	N	Y	Y	N
Ng, 2022	Y	Y	Y	Y	Y	Y	N	Y	Y	N	Y	Y	Y	N/A	Y
Pelayo, 2023	Y	N	Y	Y	Y	Y	N	Y	Y	N	Y	Y	Y	N/A	Y
Prakash, 2021	Y	Y	N	Y	N	N	N	Y	Y	N	Y	N	Y	N/A	N
Pumplun, 2021	Y	Y	Y	Y	N	Y	N	Y	Y	N	Y	Y	Y	N/A	N
Rabinovich, 2022	N	N	Y	Y	N	N	N	Y	Y	N	N	N	N	N/A	N
Redrup Hill, 2023	N	N	N	Y	N	N	N	N	N	N	N	N	N	N/A	N
Richardson, 2021	Y	Y	Y	Y	Y	Y	N	Y	Y	N	Y	Y	Y	Y	N
Richardson, 2022	Y	Y	Y	Y	Y	N	N	Y	Y	N	Y	Y	Y	Y	N
Robertson, 2023	N	Y	N	Y	N	N	N	Y	Y	N	Y	N	N	N/A	N
Sangers, 2021	Y	Y	Y	Y	N	N	N	Y	Y	N	Y	N	Y	Y	N
Sangers, 2023	Y	Y	Y	Y	N	Y	N	Y	Y	N	Y	N	Y	Y	N
Satterfield, 2019	Y	N	Y	Y	Y	Y	N	N	Y	N	Y	Y	Y	N/A	Y
Scheetz, 2021	Y	Y	Y	Y	Y	Y	N	Y	Y	N	Y	N	Y	N/A	N
Sibbald, 2022	Y	Y	N	Y	N	Y	N	Y	Y	Y	Y	Y	N	N/A	Y
Strohm, 2020	Y	Y	Y	Y	N	Y	N	Y	Y	N	Y	N	Y	N/A	N
Townsend, 2023	Y	Y	N	Y	N	Y	N	Y	Y	N	Y	Y	Y	N/A	N
van Cauwenberge, 2022	Y	Y	N	Y	N	Y	N	Y	Y	N	Y	N	N	N/A	N
Wenderott, 2024	Y	Y	Y	Y	N	Y	N	N	Y	Y	Y	N	Y	N/A	N
Winter and Carusi, 4/2022	Y	N	Y	Y	N	Y	N	Y	Y	N	Y	Y	N	N/A	N
Winter and Carusi, 10/2022	Y	N	Y	Y	N	N	N	Y	Y	N	Y	N	Y	N/A	N

## Sheet: Domain 3
First author, year	Domain 3: Analysis and findings
	Data analysis					Reporting
	Number of data coders	Description of coding tree	Derivation of themes	Software	Participant checking	Quotations presented	Data and findings consistent	Clarity of major themes	Clarity of minor themes
Abuzaid, 2021	Y	N	Y	N	N	Y	Y	Y	N/A
Adams, 2020	N	Y	Y	Y	N	Y	Y	Y	Y
Bergquist, 2023	N	Y	Y	Y	N	Y	Y	Y	Y
Buck, 2022	Y	Y	Y	Y	N	Y	Y	Y	Y
Carter, 2023	Y	Y	Y	N	N	Y	Y	Y	Y
Cartolovni, 2023	Y	Y	Y	Y	N	Y	Y	Y	N/A
Chen, 2021	Y	N	Y	N	N	Y	Y	Y	N
Drogt, 2022	Y	Y	Y	Y	Y	Y	Y	Y	Y
Faric, 2023	Y	Y	Y	Y	N	Y	Y	Y	Y
Fazakarley, 2023	Y	N	Y	Y	N	Y	Y	Y	N/A
Gillner, 2024	N	Y	Y	N	N	Y	Y	Y	Y
Haan, 2019	Y	N	N	N	N	N	N	Y	N/A
Hallowell, 2022	Y	N	Y	N	N	Y	Y	Y	Y
Held, 2022	Y	Y	Y	N	N	Y	Y	Y	Y
Helenason	Y	Y	Y	N	N	Y	Y	Y	Y
Henry, 2022	Y	N	Y	N	N	Y	Y	N	N
Joshi, 2022	Y	Y	Y	Y	N	Y	Y	Y	Y
Jussupow, 2021	N	Y	Y	Y	N	Y	Y	Y	Y
Kim, 2024	N	Y	Y	Y	N	Y	Y	Y	Y
King, 2023	Y	Y	Y	Y	N	Y	Y	Y	Y
Lebovitz, 2022	N	N	Y	N	N	Y	Y	Y	N/A
Lombi and Rossero, 2023	Y	N	Y	Y	N	Y	Y	Y	Y
Massey, 2023	Y	N	Y	N	N	Y	Y	Y	N/A
Mosch, 2022	Y	Y	Y	N	N	Y	Y	Y	N/A
Nelson, 2020	Y	Y	Y	Y	N	Y	Y	Y	Y
Ng, 2022	Y	Y	Y	Y	Y	Y	Y	Y	Y
Pelayo, 2023	Y	Y	Y	Y	Y	Y	Y	Y	N/A
Prakash, 2021	Y	Y	Y	Y	N	Y	Y	N	N
Pumplun, 2021	N	Y	Y	Y	N	Y	Y	Y	Y
Rabinovich, 2022	N	N	N	N	N	N	N	Y	N/A
Redrup Hill, 2023	N	N	N	N	N	Y	Y	Y	N/A
Richardson, 2021	Y	N	Y	Y	N	Y	Y	Y	N/A
Richardson, 2022	Y	Y	Y	Y	N	Y	Y	Y	Y
Robertson, 2023	N	N	N	N	N	N	N	N	N/A
Sangers, 2021	Y	Y	Y	Y	N	Y	Y	Y	Y
Sangers, 2023	Y	Y	Y	Y	N	Y	Y	Y	Y
Satterfield, 2019	N	Y	Y	Y	N	Y	Y	Y	N/A
Scheetz, 2021	Y	N	Y	Y	N	N	N	Y	N/A
Sibbald, 2022	Y	Y	Y	N	N	Y	Y	Y	Y
Strohm, 2020	N	Y	N	Y	N	N	N	Y	Y
Townsend, 2023	N	Y	Y	N	N	Y	Y	Y	N/A
van Cauwenberge, 2022	N	Y	Y	N	N	Y	Y	Y	Y
Wenderott, 2024	Y	Y	Y	Y	N	Y	Y	Y	Y
Winter and Carusi, 4/2022	Y	N	Y	Y	N	Y	Y	Y	N
Winter and Carusi, 10/2022	N	Y	Y	Y	N	Y	Y	Y	Y

## Sheet: CASP appraisal
First author, year	Section A: Are the results valid?						Section B: What are the results?
	Was there a clear statement of the aims of the research?	Is a qualitative methodology appropriate?	Was the research design appropriate to address the aims of the research?	Was the recruitment strategy appropriate to the aims of the research?	Was the data collected in a way that addressed the research issue?	Has the relationship between researcher and participants been adequately considered?	Have ethical issues been taken into consideration?	Was the data analysis sufficiently rigorous?	Is there a clear statement of findings?
Abuzaid, 2021	Y	Y	Can’t tell	Y	Y	N	Y	Can’t tell	N
Adams, 2020	Y	Y	Can’t tell	Y	Y	N	Y	Can’t tell	Y
Bergquist, 2023	Y	Y	Y	Y	Y	N	Y	Y	Y
Buck, 2022	Y	Y	Y	Y	Y	N	Y	Y	Y
Carter, 2023	Y	Y	Y	Y	Y	N	Y	Y	Y
Cartolovni, 2023	Y	Y	Y	Y	Y	N	Y	Y	Y
Chen, 2021	Y	Y	Y	Y	Y	N	Y	Y	Y
Drogt, 2022	Y	Y	Y	Y	Y	N	Y	Y	Y
Faric, 2023	Y	Y	Y	Y	Y	Y	Y	Y	Y
Fazakarley, 2023	Y	Y	Y	Y	Y	Y	N	Y	Y
Gillner, 2024	Y	Y	Y	Can’t tell	Y	Y	Y	Y	Y
Haan, 2019	Y	Y	Y	Y	Y	N	Y	Y	Y
Hallowell, 2022	Y	Y	Y	Can’t tell	Y	N	Y	Y	Y
Held, 2022	Y	Y	Y	Y	Y	N	Y	Y	Y
Helenason, 2024	Y	Y	Y	Can’t tell	Y	N	Y	Y	Y
Henry, 2022	Y	Y	Y	Y	Y	N	Y	Y	Y
Joshi, 2022	Y	Y	Y	Y	Y	N	Y	Y	Y
Jussupow, 2021	Y	Y	Y	Y	Y	N	Y	Y	Y
Kim, 2024	Y	Y	Y	Y	Y	N	Y	Y	Y
King, 2023	Y	Y	Y	Y	Y	N	Y	Y	Y
Lebovitz, 2022	Y	Y	Y	Y	Y	N	Y	Y	Y
Lombi and Rossero, 2023	Y	Y	Y	Y	Y	N	Y	Y	Y
Massey, 2023	Y	Y	Can’t tell	Can’t tell	Can’t tell	N	Y	Y	Y
Mosch, 2022	Y	Y	Y	Can’t tell	Y	N	Y	Y	Y
Nelson, 2020	Y	Y	Y	Y	Y	Y	Y	Y	Y
Ng, 2022	Y	Y	Y	Y	Y	Y	Y	Y	Y
Pelayo, 2023	Y	Y	Y	Y	Y	Y	Y	Y	Y
Prakash, 2021	Y	Y	Can’t tell	Can’t tell	Can’t tell	N	Can’t tell	Can’t tell	N
Pumplun, 2021	Y	Y	Y	Can’t tell	Y	N	Y	Y	Y
Rabinovich, 2022	Y	Y	Can’t tell	Can’t tell	Can’t tell	N	Can’t tell	Can’t tell	N
Redrup Hill, 2023	Y	Y	Can’t tell	Can’t tell	Can’t tell	N	Y	Can’t tell	Y
Richardson, 2021	Y	Y	Y	Y	Y	N	Y	Y	Y
Richardson, 2022	Y	Y	Y	Y	Y	N	Y	Y	Y
Robertson, 2023	Y	Y	Can’t tell	Can’t tell	Y	N	Y	Can’t tell	N
Sangers, 2021	Y	Y	Y	Y	Y	N	Y	Y	Y
Sangers, 2023	Y	Y	Y	Y	Y	N	Can’t tell	Y	Y
Satterfield, 2019	Y	Y	Y	Can’t tell	Y	N	Y	Y	Y
Scheetz, 2021	Y	Y	Can’t tell	Can’t tell	Can’t tell	N	Y	Can’t tell	Y
Sibbald, 2022	Y	Y	Y	Y	Y	Y	Y	Y	Y
Strohm, 2020	Y	Y	Y	Y	Y	N	Y	Can’t tell	Y
Townsend, 2023	Y	Y	Y	Can’t tell	Y	N	Y	Can’t tell	Y
van Cauwenberge, 2022	Y	Y	Can’t tell	Can’t tell	Y	N	Y	Y	Y
Wenderott, 2024	Y	Y	Y	Y	Y	Y	Y	Y	Y
Winter and Carusi, 4/2022	Y	Y	Can’t tell	Can’t tell	Y	N	Y	Y	Y
Winter and Carusi, 10/2022	Y	Y	Can’t tell	Can’t tell	Y	N	Y	Y	Y
